# Supplementary material for: Preventive and Therapeutic Interventions in Solar Elastosis and Photoaging: A Comprehensive Systematic Review
Source: Biomedicines. 2025 Nov 11;13(11):2758. doi: 10.3390/biomedicines13112758 (PMC12650578; doi:10.3390/biomedicines13112758)
Supplement: Supplementary file 1 [file biomedicines-13-02758-s001.zip]

Archive with 1 entries (1 files):
- biomedicines-3912496-supplementary.pdf
